# Supplementary material for: Electrocatalytic Activity of Electrospun Multi-Walled Carbon Nanotubes/Poly(3-aminobenzylamine) Composite for Detection of Dopamine in Human Urine
Source: Biosensors (Basel). 2026 Apr 20;16(4):226. doi: 10.3390/bios16040226 (PMC13115534; doi:10.3390/bios16040226)
Supplement: Supplementary file 1 [file biosensors-16-00226-s001.zip]

Archive with 1 entries (1 files):
- biosensors-4215175-supplementary.pdf
